# Supplementary material for: Structure and regulation of full-length human leucine-rich repeat kinase 1
Source: Nat Commun. 2023 Aug 9;14:4797. doi: 10.1038/s41467-023-40532-2 (PMC10412621; doi:10.1038/s41467-023-40532-2)
Supplement: Supplementary file 6 — Source Data [file 41467_2023_40532_MOESM6_ESM.xlsx]

## Sheet: Kinase asays (Figures 3-6)
WT	K1270M	S1064E/S1074E/T1075E	D1409A	R1305A	F1301A	K746G	W1144A	K746G/W1144A	Y971F	V1194A/L1195A/I1198A	M1288A	R1034A	R1290K/R1293K	R1290Q/R1293Q	M1288L	Q1306A/S1309A	Y971A	Y971Q	Y971L	M1298A	M1298K
0.988856	0.221685	8.4781	0.500046	0.339469	0.695143
1.01114	0.464543	7.74832	0.364794	0.308908	0.566285
1.05351	0.170854					13.4505	0.30669	0.338898
0.946489	0.391637					12.5549	0.2869	0.458115
0.991847	0.189333								7.77146	1.44581
1.00815	0.47268								6.3338	1.73051
0.874067	0.219418	3.8665	0.260093	0.199904	0.704178
1.12593	0.192361	5.00844	0.203854	0.173002	0.970888
0.950949	0.315949					3.48244	0.283212	0.53969				0.375107
1.04905	0.579321					3.74365	0.319454	0.615045				0.391831
0.956735	0.299804								2.72969	1.5348	0.591274
1.04326	0.240194								2.32608	1.27905	0.608197
0.838294	0.587335	11.515	0.650594	0.735602	1.14943
1.16171	0.700683	10.3705	0.888215	0.704604	1.20843
0.99142	0.448211					19.7866	0.757984	0.496699
1.00858	0.608289					21.6046	0.483072	0.521957
1.06918	0.452282								3.09273	1.6361	0.554226
0.930821	0.386561								2.71874	1.44402	0.649035
0.887327	0.33217								4.4203		0.851486	0.316187
1.11267	0.42829								4.79431		0.563198	0.22545
												0.274125
												0.3015
0.9742	0.268272	4.42938											0.797516	1.21018	0.753378	0.38558
1.0258	0.221132	5.21669											0.788116	1.23669	0.745451	0.34909
1.05608	0.226603								5.68754								0.637296	0.354276
0.943917	0.430753								5.16502								0.46965	0.320385
0.901232	0.375438	3.11242											1.12213	1.38666	0.883894	0.664184
1.09877	0.351744	2.58334											1.1218	1.34224	0.85077	0.538469
0.844151	0.413918								2.79797								0.471855	0.429369
1.15585	0.351762								2.88303								0.502613	0.423003
0.96463	0.412198								3.19839										1.95186	1.27004	3.04482
1.03537	0.32877								2.96158										1.7297	1.13945	3.09443
1.01627	0.327858								2.82037										1.88036	1.44055	2.55862
0.983735	0.389891								2.719										2.21288	1.32519	2.47536
1.01927	0.225726								3.28898						1.34158					1.39025	3.56627
0.980732	0.278728								3.35293						1.16085					1.42942	4.10462
0.995172	0.295464								3.58458								1.54572	0.678827	2.50142
1.00483	0.345905								4.46559								1.22936	0.675275	2.65128
0.906739	0.27871								3.2818				1.36332	1.33966		0.895613
1.09326	0.281087								3.38114				1.23591	1.38643		0.688298

## Sheet: pRab7 WB quantifiation (Fig 7)
WT	R1290/1293A	K746G	Y971F	K1270M
0.918714	0.69161	2.94603	2.99661	0.264855
1.04064	0.799109	2.94138	3.57631	0.334818
1.04065	0.625486	2.53004	2.81012	0.280488

## Sheet: LRRK1 total (Fig7)
WT	R1290/1293A	K746G	Y971F	K1270M
1.23621	0.494329	0.4485	1.66794	0.782793
0.959221	0.433436	0.425782	1.41715	0.553634
0.804571	0.452187	0.40964	1.28122	0.822283

## Sheet: LRRK1 colocalization (Fig 7) 
WT	R1290/1293A	K746G	Y971F	K1269M
0.3929	0.4796	0.487	0.2999	0.3604
0.5324	0.4887	0.3889	0.6624	0.3473
0.3578	0.613	0.4364	0.3036	0.2461
0.2367	0.5005	0.4643	0.5881	0.4614
0.3752	0.4853	0.6055	0.4708	0.2772
0.4024	0.503	0.5717	0.7523	0.096
0.4842	0.3552	0.5293	0.7887	0.376
0.2028	0.537	0.5131	0.3106	0.4311
0.3932	0.6164	0.5644	0.5359	0.2096
0.554	0.5226	0.4523	0.7011	0.3143
0.3345	0.1855	0.5553	0.8342	0.0677
	0.074	0.7522	0.8332	0.1217
	0.4851	0.4441	0.4925	0.2835
0.3097	0.3142	0.6835	0.6054	0.2717
0.4391	0.4709	0.5942	0.7032	0.4451
0.2839	0.4966	0.6831	0.553	0.43
0.2729	0.591	0.3203	0.6853	0.2433
0.1896	0.4812	0.7271	0.5319	0.3489
0.4525	0.2825	0.7964	0.4332	0.2517
0.4381	0.4242	0.6085	0.7976	0.274
0.4478	0.3958	0.5159	0.2955	0.2945
	0.4516	0.7486	0.6691	0.4807
	0.4573		0.5707	0.3606
	0.2577		0.789
			0.4752
			0.8331
			0.8595
			0.6353

## Sheet: DSF data - raw
WT	S1064E/S1074E/T1075E	K746G	W1144A	R1305A	F1301A	V1194A/L1195A/I1198A	Y971F	M1288A	K746G/W1144A	K1270M	R1034A	R1290K/R1293K	R1290Q/R1293Q	Y971A	Y971Q	Q1306A/S1309A	M1288L	Y971L	M1298A	M1298K
49.5	48.2	46.9	48.7	48.2	48.4	48.3	49.9	48.2	47.9	48.9	48.4	50.4	49.9	48	48.9	50.2	50.8	49.6	49.5	49.7
50.1							50.5	48.2		49.7	48.1	50.2	49.1	48.2	50.4	50.4	50	50.1	49.3	49.2
50.4							50.1			49.8	48.1					50.5			49.1	49.1
49.7							50.1			49.5						49.8
49.7							49.5			49
50.8	49.8						51.5			50.9		51.4	50.4		50.9	51.3	51.3
47.7
49.3	47.3	47	48.2	47.1	47.6	48.2	49.5		46.9	48.8

## Sheet: DSF data - relative to WT
WT	S1064E/S1074E/T1075E	K746G	W1144A	R1305A	F1301A	V1194A/L1195A/I1198A	Y971F	M1288A	K746G/W1144A	K1270M	R1034A	R1290K/R1293K	R1290Q/R1293Q	Y971A	Y971Q	Q1306A/S1309A	M1288L	Y971L	M1298A	M1298K
0	-1.2	-2.7	-1.2	-2	-1.7	-1.4	0.5	-1.5	-2.2	-0.2	-1.5	1	0.1	-1.6	0.4	0.8	1	0.2	-0.4	-0.3
